# Supplementary material for: Design, synthesis and evaluation of a tripodal receptor for phosphatidylinositol phosphates
Source: Sci Rep. 2020 Oct 28;10:18450. doi: 10.1038/s41598-020-75484-w (PMC7595110; doi:10.1038/s41598-020-75484-w)
Supplement: Supplementary file 1 — Supplementary Information 1. [file 41598_2020_75484_MOESM1_ESM.zip]

Archive with 28 entries (27 files):
- esi/
- __MACOSX/._esi
- esi/Receptor.pdb
- __MACOSX/esi/._Receptor.pdb
- esi/PI4P.pdb
- __MACOSX/esi/._PI4P.pdb
- esi/PI5Pbonded.pdb
- __MACOSX/esi/._PI5Pbonded.pdb
- esi/.DS_Store
- __MACOSX/esi/._.DS_Store
- esi/PI5P.pdb
- __MACOSX/esi/._PI5P.pdb
- esi/PI34Pbonded.pdb
- __MACOSX/esi/._PI34Pbonded.pdb
- esi/PI45Pbonded.pdb
- __MACOSX/esi/._PI45Pbonded.pdb
- esi/PI3P.pdb
- __MACOSX/esi/._PI3P.pdb
- esi/PI45P.pdb
- __MACOSX/esi/._PI45P.pdb
- esi/PI4Pbonded.pdb
- __MACOSX/esi/._PI4Pbonded.pdb
- esi/PI3Pbonded.pdb
- __MACOSX/esi/._PI3Pbonded.pdb
- esi/PI34P.pdb
- __MACOSX/esi/._PI34P.pdb
- esi/PI35P.pdb
- __MACOSX/esi/._PI35P.pdb
