# Supplementary material for: Design, synthesis and evaluation of a tripodal receptor for phosphatidylinositol phosphates
Source: Sci Rep. 2020 Oct 28;10:18450. doi: 10.1038/s41598-020-75484-w (PMC7595110; doi:10.1038/s41598-020-75484-w)
Supplement: Supplementary file 1 — Supplementary Information 1. [file 41598_2020_75484_MOESM1_ESM.zip › esi/PI3Pbonded.pdb]

TITLE      {unknown}
REMARK   1 File created by GaussView 6.0.16
HETATM    1  C           0      -0.659   0.098   3.416                       C
HETATM    2  C           0       0.592   0.656   3.075                       C
HETATM    3  C           0       1.543  -0.093   2.348                       C
HETATM    4  C           0       1.227  -1.412   1.935                       C
HETATM    5  C           0      -0.058  -1.947   2.194                       C
HETATM    6  C           0      -0.974  -1.202   2.973                       C
HETATM    7  C           0       2.227  -2.228   1.123                       C
HETATM    8  H           0       2.507  -1.694   0.212                       H
HETATM    9  H           0       1.804  -3.175   0.804                       H
HETATM   10  C           0      -0.523  -3.269   1.584                       C
HETATM   11  H           0      -1.596  -3.201   1.391                       H
HETATM   12  H           0      -0.078  -3.398   0.593                       H
HETATM   13  C           0       2.870   0.558   1.968                       C
HETATM   14  H           0       3.286   0.072   1.082                       H
HETATM   15  H           0       2.682   1.587   1.646                       H
HETATM   16  C           0       0.880   2.104   3.446                       C
HETATM   17  H           0       0.455   2.356   4.419                       H
HETATM   18  H           0       1.948   2.300   3.529                       H
HETATM   19  C           0      -1.658   0.895   4.246                       C
HETATM   20  H           0      -1.578   1.958   4.007                       H
HETATM   21  H           0      -2.679   0.620   3.972                       H
HETATM   22  C           0      -2.335  -1.792   3.309                       C
HETATM   23  H           0      -2.298  -2.881   3.359                       H
HETATM   24  H           0      -2.673  -1.461   4.292                       H
HETATM   25  C           0      -0.257  -4.536   2.419                       C
HETATM   26  H           0      -0.627  -4.432   3.444                       H
HETATM   27  H           0      -0.759  -5.396   1.963                       H
HETATM   28  H           0       0.809  -4.773   2.476                       H
HETATM   29  C           0       3.945   0.588   3.078                       C
HETATM   30  H           0       3.612   1.153   3.953                       H
HETATM   31  H           0       4.208  -0.411   3.440                       H
HETATM   32  H           0       4.859   1.058   2.702                       H
HETATM   33  C           0      -1.471   0.701   5.765                       C
HETATM   34  H           0      -1.593  -0.349   6.051                       H
HETATM   35  H           0      -0.474   1.015   6.089                       H
HETATM   36  H           0      -2.209   1.291   6.318                       H
HETATM   37  N           0       3.513  -2.587   1.806                       N
HETATM   38  N           0       0.309   3.000   2.431                       N
HETATM   39  H           0      -0.101   2.552   1.620                       H
HETATM   40  N           0      -3.327  -1.393   2.301                       N
HETATM   41  H           0      -2.988  -0.809   1.546                       H
HETATM   42  C           0       3.373  -3.195   3.164                       C
HETATM   43  H           0       3.223  -2.425   3.927                       H
HETATM   44  H           0       2.484  -3.830   3.166                       H
HETATM   45  C           0       4.632  -4.003   3.370                       C
HETATM   46  C           0       5.040  -4.502   4.633                       C
HETATM   47  C           0       5.346  -4.234   2.207                       C
HETATM   48  C           0       6.192  -5.252   4.719                       C
HETATM   49  C           0       6.549  -5.008   2.285                       C
HETATM   50  C           0       6.974  -5.524   3.559                       C
HETATM   51  C           0       0.346   4.350   2.479                       C
HETATM   52  S           0       1.022   5.188   3.801                       S
HETATM   53  N           0      -0.186   4.978   1.392                       N
HETATM   54  H           0      -0.469   4.399   0.609                       H
HETATM   55  C           0      -0.305   6.390   1.196                       C
HETATM   56  C           0      -1.218   7.146   1.945                       C
HETATM   57  C           0       0.446   7.012   0.199                       C
HETATM   58  C           0      -1.357   8.509   1.710                       C
HETATM   59  H           0      -1.813   6.663   2.713                       H
HETATM   60  C           0       0.304   8.382  -0.056                       C
HETATM   61  H           0       1.151   6.429  -0.384                       H
HETATM   62  C           0      -0.597   9.136   0.707                       C
HETATM   63  H           0      -2.057   9.104   2.288                       H
HETATM   64  H           0       0.900   8.838  -0.836                       H
HETATM   65  O           0      -0.808  10.476   0.551                       O
HETATM   66  C           0      -0.085  11.176  -0.471                       C
HETATM   67  H           0       0.994  11.114  -0.281                       H
HETATM   68  H           0      -0.299  10.722  -1.446                       H
HETATM   69  C           0      -0.545  12.631  -0.412                       C
HETATM   70  H           0      -0.346  13.009   0.596                       H
HETATM   71  H           0      -1.639  12.669  -0.571                       H
HETATM   72  C           0      -0.163  13.159  -2.773                       C
HETATM   73  C           0       0.033  14.896  -1.100                       C
HETATM   74  C           0       0.142  14.364  -3.680                       C
HETATM   75  H           0      -1.233  12.903  -2.882                       H
HETATM   76  H           0       0.419  12.290  -3.098                       H
HETATM   77  C           0       1.067  15.671  -1.931                       C
HETATM   78  H           0      -0.991  15.256  -1.311                       H
HETATM   79  H           0       0.223  15.086  -0.039                       H
HETATM   80  H           0      -0.720  15.044  -3.734                       H
HETATM   81  H           0       0.365  14.028  -4.696                       H
HETATM   82  H           0       2.040  15.669  -1.431                       H
HETATM   83  H           0       0.740  16.713  -2.060                       H
HETATM   84  N           0       0.177  13.465  -1.368                       N
HETATM   85  O           0       1.291  15.070  -3.218                       O
HETATM   86  C           0      -4.627  -1.762   2.304                       C
HETATM   87  S           0      -5.289  -2.723   3.547                       S
HETATM   88  N           0      -5.354  -1.317   1.241                       N
HETATM   89  H           0      -4.855  -0.844   0.496                       H
HETATM   90  C           0      -6.752  -1.531   1.019                       C
HETATM   91  C           0      -7.169  -2.379  -0.007                       C
HETATM   92  C           0      -7.710  -0.841   1.776                       C
HETATM   93  C           0      -8.530  -2.553  -0.284                       C
HETATM   94  H           0      -6.429  -2.910  -0.597                       H
HETATM   95  C           0      -9.064  -1.017   1.519                       C
HETATM   96  H           0      -7.388  -0.170   2.565                       H
HETATM   97  C           0      -9.483  -1.874   0.486                       C
HETATM   98  H           0      -8.825  -3.216  -1.088                       H
HETATM   99  H           0      -9.813  -0.490   2.101                       H
HETATM  100  O           0     -10.834  -1.971   0.308                       O
HETATM  101  C           0     -11.343  -2.828  -0.725                       C
HETATM  102  H           0     -10.969  -2.492  -1.700                       H
HETATM  103  H           0     -11.001  -3.856  -0.553                       H
HETATM  104  C           0     -12.875  -2.734  -0.644                       C
HETATM  105  H           0     -13.185  -3.071   0.352                       H
HETATM  106  H           0     -13.162  -1.680  -0.736                       H
HETATM  107  C           0     -13.565  -2.954  -3.007                       C
HETATM  108  C           0     -13.449  -4.944  -1.608                       C
HETATM  109  C           0     -14.083  -4.009  -4.001                       C
HETATM  110  H           0     -12.548  -2.664  -3.323                       H
HETATM  111  H           0     -14.188  -2.051  -3.043                       H
HETATM  112  C           0     -14.647  -5.594  -2.324                       C
HETATM  113  H           0     -12.501  -5.279  -2.066                       H
HETATM  114  H           0     -13.433  -5.281  -0.566                       H
HETATM  115  H           0     -13.266  -4.663  -4.337                       H
HETATM  116  H           0     -14.508  -3.526  -4.884                       H
HETATM  117  H           0     -15.496  -5.692  -1.641                       H
HETATM  118  H           0     -14.371  -6.594  -2.689                       H
HETATM  119  N           0     -13.616  -3.494  -1.640                       N
HETATM  120  O           0     -15.123  -4.793  -3.419                       O
HETATM  121  H           0       4.070  -1.740   1.910                       H
HETATM  122  H           0       4.452  -4.293   5.523                       H
HETATM  123  H           0       6.523  -5.644   5.677                       H
HETATM  124  C           0       7.353  -5.293   1.144                       C
HETATM  125  H           0       7.051  -4.896   0.181                       H
HETATM  126  C           0       8.169  -6.294   3.635                       C
HETATM  127  H           0       8.482  -6.678   4.603                       H
HETATM  128  C           0       8.506  -6.046   1.250                       C
HETATM  129  C           0       8.920  -6.553   2.507                       C
HETATM  130  H           0       9.829  -7.142   2.579                       H
HETATM  131  H           0       9.104  -6.249   0.366                       H
HETATM  132  B           0       4.623  -3.600   0.912                       B
HETATM  133  C           0       4.274  -4.312  -3.696                       C
HETATM  134  C           0       3.416  -4.594  -2.428                       C
HETATM  135  C           0       4.350  -4.333  -1.259                       C
HETATM  136  C           0       4.835  -2.883  -1.262                       C
HETATM  137  C           0       5.719  -2.615  -2.467                       C
HETATM  138  C           0       4.854  -2.874  -3.730                       C
HETATM  139  H           0       2.572  -3.895  -2.387                       H
HETATM  140  H           0       5.131  -4.999  -3.646                       H
HETATM  141  H           0       3.970  -2.211  -1.342                       H
HETATM  142  H           0       6.579  -3.294  -2.470                       H
HETATM  143  H           0       5.512  -2.813  -4.609                       H
HETATM  144  H           0       5.215  -5.009  -1.367                       H
HETATM  145  O           0       3.843  -1.877  -3.815                       O
HETATM  146  H           0       3.037  -2.251  -4.281                       H
HETATM  147  O           0       5.416  -2.752   0.036                       O
HETATM  148  O           0       3.830  -4.486   0.062                       O
HETATM  149  O           0       2.930  -5.928  -2.425                       O
HETATM  150  H           0       2.227  -5.921  -3.136                       H
HETATM  151  O           0       6.200  -1.260  -2.439                       O
HETATM  152  O           0       7.755  -0.759  -4.327                       O
HETATM  153  C           0       8.953  -0.346  -4.998                       C
HETATM  154  H           0       8.733  -0.347  -6.068                       H
HETATM  155  H           0       9.248   0.664  -4.693                       H
HETATM  156  H           0       9.778  -1.040  -4.802                       H
HETATM  157  O           0       3.640  -4.634  -4.938                       O
HETATM  158  P           0       1.989  -4.413  -5.294                       P
HETATM  159  P           0       7.784  -0.881  -2.672                       P
HETATM  160  O           0       8.007   0.489  -2.068                       O
HETATM  161  O           0       8.679  -2.037  -2.268                       O
HETATM  162  O           0       1.922  -4.728  -6.791                       O
HETATM  163  O           0       1.236  -5.427  -4.390                       O
HETATM  164  O           0       1.699  -2.932  -4.924                       O
END
CONECT    1    2    6   19
CONECT    2    1    3   16
CONECT    3    2    4   13
CONECT    4    3    5    7
CONECT    5    4    6   10
CONECT    6    1    5   22
CONECT    7    4    8    9   37
CONECT    8    7
CONECT    9    7
CONECT   10    5   11   12   25
CONECT   11   10
CONECT   12   10
CONECT   13    3   14   15   29
CONECT   14   13
CONECT   15   13
CONECT   16    2   17   18   38
CONECT   17   16
CONECT   18   16
CONECT   19    1   20   21   33
CONECT   20   19
CONECT   21   19
CONECT   22    6   23   24   40
CONECT   23   22
CONECT   24   22
CONECT   25   10   26   27   28
CONECT   26   25
CONECT   27   25
CONECT   28   25
CONECT   29   13   30   31   32
CONECT   30   29
CONECT   31   29
CONECT   32   29
CONECT   33   19   34   35   36
CONECT   34   33
CONECT   35   33
CONECT   36   33
CONECT   37    7   42  121
CONECT   38   16   39   51
CONECT   39   38
CONECT   40   22   41   86
CONECT   41   40
CONECT   42   37   43   44   45
CONECT   43   42
CONECT   44   42
CONECT   45   42   46   47
CONECT   46   45   48  122
CONECT   47   45   49  132
CONECT   48   46   50  123
CONECT   49   47   50  124
CONECT   50   48   49  126
CONECT   51   38   52   53
CONECT   52   51
CONECT   53   51   54   55
CONECT   54   53
CONECT   55   53   56   57
CONECT   56   55   58   59
CONECT   57   55   60   61
CONECT   58   56   62   63
CONECT   59   56
CONECT   60   57   62   64
CONECT   61   57
CONECT   62   58   60   65
CONECT   63   58
CONECT   64   60
CONECT   65   62   66
CONECT   66   65   67   68   69
CONECT   67   66
CONECT   68   66
CONECT   69   66   70   71   84
CONECT   70   69
CONECT   71   69
CONECT   72   74   75   76   84
CONECT   73   77   78   79   84
CONECT   74   72   80   81   85
CONECT   75   72
CONECT   76   72
CONECT   77   73   82   83   85
CONECT   78   73
CONECT   79   73
CONECT   80   74
CONECT   81   74
CONECT   82   77
CONECT   83   77
CONECT   84   69   72   73
CONECT   85   74   77
CONECT   86   40   87   88
CONECT   87   86
CONECT   88   86   89   90
CONECT   89   88
CONECT   90   88   91   92
CONECT   91   90   93   94
CONECT   92   90   95   96
CONECT   93   91   97   98
CONECT   94   91
CONECT   95   92   97   99
CONECT   96   92
CONECT   97   93   95  100
CONECT   98   93
CONECT   99   95
CONECT  100   97  101
CONECT  101  100  102  103  104
CONECT  102  101
CONECT  103  101
CONECT  104  101  105  106  119
CONECT  105  104
CONECT  106  104
CONECT  107  109  110  111  119
CONECT  108  112  113  114  119
CONECT  109  107  115  116  120
CONECT  110  107
CONECT  111  107
CONECT  112  108  117  118  120
CONECT  113  108
CONECT  114  108
CONECT  115  109
CONECT  116  109
CONECT  117  112
CONECT  118  112
CONECT  119  108  104  107
CONECT  120  112  109
CONECT  121   37
CONECT  122   46
CONECT  123   48
CONECT  124   49  125  128
CONECT  125  124
CONECT  126   50  127  129
CONECT  127  126
CONECT  128  124  129  131
CONECT  129  128  126  130
CONECT  130  129
CONECT  131  128
CONECT  132   47  147  148
CONECT  133  134  138  140  157
CONECT  134  133  135  139  149
CONECT  135  134  136  144  148
CONECT  136  135  137  141  147
CONECT  137  136  138  142  151
CONECT  138  133  137  143  145
CONECT  139  134
CONECT  140  133
CONECT  141  136
CONECT  142  137
CONECT  143  138
CONECT  144  135
CONECT  145  138  146
CONECT  146  145
CONECT  147  132  136
CONECT  148  135  132
CONECT  149  134  150
CONECT  150  149
CONECT  151  137  159
CONECT  152  153  159
CONECT  153  152  154  155  156
CONECT  154  153
CONECT  155  153
CONECT  156  153
CONECT  157  133  158
CONECT  158  157  162  163  164
CONECT  159  152  151  160  161
CONECT  160  159
CONECT  161  159
CONECT  162  158
CONECT  163  158
CONECT  164  158
